# Supplementary material for: Cellular accumulation and cytotoxic effects of zinc oxide nanoparticles in microalga Haematococcus pluvialis
Source: PeerJ. 2019 Sep 25;7:e7582. doi: 10.7717/peerj.7582 (PMC6765357; doi:10.7717/peerj.7582)
Supplement: Supplemental Information 1 [file peerj-07-7582-s001.csv]

Cell death (%)
Conc. of ZnO NPs (�g/mL)	10	50	100	150	200
Duration of treatment
24 h
Replicate 1	2.5	5.810811	9.72973	11.01351	14.72973
Replicate 2	1.788079	6.423841	9.072848	16.55629	18.87417
Replicate 3	2.625	8	8.1875	11.5625	13.75
Mean	2.30436	6.744884	8.996692	13.0441	15.78463
Std. Devi	0.451459	1.129353	0.77393	3.054006	2.720092
Std.Error	0.26065	0.652032	0.446829	1.763231	1.570446
48 h
Replicate 1	7.44	20.68	34.4	35.56	45.552
Replicate 2	6.124093	25.38276	32.99758	39.56487	39.52458
Replicate 3	8.823529	18.90756	28.86555	41.80672	46.21849
Mean	7.462541	21.65677	32.08771	38.9772	43.76502
Std. Devi	1.349859	3.346281	2.877229	3.164554	3.687422
Std.Error	0.779342	1.931976	1.661169	1.827056	2.128934
72 h
Replicate 1	10.3748	28.84302	34.79087	43.50896	43.72624
Replicate 2	14.26901	22.63158	40.52632	42.63158	46.08187
Replicate 3	13.79581	30.68063	41.28272	46.57068	48.6911
Mean	12.8132	27.38508	38.86664	44.23707	46.1664
Std. Devi	2.124936	4.217938	3.549918	2.068028	2.483511
Std.Error	1.226833	2.435228	2.049546	1.193977	1.433856
96 h
Replicate 1	21.32023	33.2194	39.3292	40.99551	54.51827
Replicate 2	16.96602	31.48058	39.70874	51.65049	56.81311
Replicate 3	21.71605	38.96506	46.01946	46.57231	47.0146
Mean	20.00077	34.55501	41.6858	46.4061	52.78199
Std. Devi	2.635611	3.916919	3.757854	5.32943	5.124812
Std.Error	1.521671	2.261434	2.169598	3.076948	2.958812
