# Supplementary material for: Cellular accumulation and cytotoxic effects of zinc oxide nanoparticles in microalga Haematococcus pluvialis
Source: PeerJ. 2019 Sep 25;7:e7582. doi: 10.7717/peerj.7582 (PMC6765357; doi:10.7717/peerj.7582)
Supplement: Supplemental Information 2 [file peerj-07-7582-s002.csv]

Reduction in biomass (%)
Conc. of ZnO NPs (�g/mL)		10	50	100	150	200
Duration of treatment
24 h	Set 1	1.326678	3.851645	7.714698	11.33381	14.19403
	set2	1.035716	4.071429	9.072145	12.39215	12.57143
	set 3	0.955881	5.011031	7.116179	11.19117	12.86765
	Mean	1.106092	4.311368	7.967674	11.63904	13.21104
	Std. Devi	0.195159	0.61581	1.002221	0.656094	0.864085
48h	Set 1	5.484184	15.64117	27.88959	31.9149	36.80276
	set2	6.198123	20.34311	29.33315	36.08191	41.94798
	set 3	5.60287	22.53589	26.36962	36.78229	40.72967
	Mean	5.761726	19.50672	27.86412	34.92637	39.8268
	Std. Devi	0.382562	3.522632	1.481931	2.631415	2.688809
72 h	Set 1	11.55148	22.37796	34.89608	38.85935	41.17932
	set2	8.601972	22.78426	36.97614	41.23179	47.15707
	set 3	7.775628	28.09478	38.60735	43.31721	45.94004
	Mean	9.309692	24.419	36.82653	41.13612	44.75881
	Std. Devi	1.984921	3.189794	1.860152	2.230469	3.15909
96h	Set 1	20.22701	36.25115	38.48651	46.39301	53.44761
	set2	16.9246	30.1153	39.38618	41.98102	48.36026
	set 3	14.12573	28.7174	38.11821	44.82138	46.25194
	Mean	17.09244	31.69462	38.66363	44.39847	49.35327
	Std. Devi	3.054105	4.007497	0.652278	2.236196	3.699184
