# Supplementary material for: Cellular accumulation and cytotoxic effects of zinc oxide nanoparticles in microalga Haematococcus pluvialis
Source: PeerJ. 2019 Sep 25;7:e7582. doi: 10.7717/peerj.7582 (PMC6765357; doi:10.7717/peerj.7582)
Supplement: Supplemental Information 3 [file peerj-07-7582-s003.csv]

Reduction in chlorophyll a (%)
Conc. of ZnO NPs (ug/mL)		10	50	100	150	200
Duration of treatment
24 h	Replicate 1	4.275075	7.860594	14.37031	22.48375	24.62757
	Replicate 2	3.681911	10.5964	13.35266	19.76335	28.85429
	Replicate 3	3.317862	9.927075	15.20405	21.9289	26.57809
	Mean	3.758282	9.461356	14.309	21.392	26.68665
	Std. Devi	0.483155	1.426123	0.927215	1.43748	2.115451
	Std. Error	0.27895	0.823372	0.535328	0.82993	1.221356
48 h
	Replicate 1	10.2549	30.57661	37.01335	40.20205	49.26028
	Replicate 2	14.75002	34.07996	39.85542	46.37047	48.92618
	Replicate 3	12.08972	27.60594	36.09296	44.76566	53.14451
	Mean	12.36488	30.75417	37.65391	43.7794	50.44366
	Std. Devi	2.260157	3.240661	1.961316	3.200294	2.344967
	Std. Error	1.304903	1.870996	1.132367	1.847691	1.353867
72 h
	Replicate 1	17.6821	41.92324	45.5965	54.09937	61.52978
	Replicate 2	18.89795	36.32588	43.01101	50.79003	58.46231
	Replicate 3	21.04004	39.03871	49.97934	52.49089	56.42995
	Mean	19.2067	39.09594	46.19562	52.4601	58.80735
	Std. Devi	1.700124	2.799119	3.522582	1.654883	2.567366
	Std. Error	0.981567	1.616072	2.033764	0.955447	1.482269
96 h
	Replicate 1	30.24779	43.98449	51.73418	60.5041	60.54132
	Replicate 2	24.73753	46.52543	54.21557	59.53088	65.05314
	Replicate 3	26.29034	52.48252	57.87546	55.17606	64.23041
	Mean	27.09189	47.66415	54.6084	58.40368	63.27496
	Std. Devi	2.84123	4.361956	3.089427	2.837241	2.402877
	Std. Error	1.640385	2.518376	1.783681	1.638082	1.387302
