# Supplementary material for: Cellular accumulation and cytotoxic effects of zinc oxide nanoparticles in microalga Haematococcus pluvialis
Source: PeerJ. 2019 Sep 25;7:e7582. doi: 10.7717/peerj.7582 (PMC6765357; doi:10.7717/peerj.7582)
Supplement: Supplemental Information 4 [file peerj-07-7582-s004.csv]

Reduction in astaxanthin (%)
Conc. of ZnO NPs (ug/mL)		10	50	100	150	200
Duration of treatment
24 h
	Replicate 1	1.351212	4.043067	5.520953	11.32702	12.76259
	Replicate 2	1.141318	5.326081	7.880432	9.021733	12.05435
	Replicate 3	0.925398	5.141167	7.038511	10.83286	13.56584
	Mean	1.139309	4.836772	6.813299	10.39387	12.79426
	Std. Devi	0.212914	0.693559	1.195753	1.213722	0.756246
	Std .Error	0.122926	0.400426	0.690368	0.700743	0.436619
48 h
	Replicate 1	5.237934	15.72585	22.58065	32.70002	36.73389
	Replicate 2	5.064216	14.8662	20.02062	29.0838	34.14372
	Replicate 3	4.700004	13.817	26.65	33.15	41.93
	Mean	5.000718	14.80302	23.08376	31.64461	37.60254
	Std. Devi	0.274529	0.95599	3.343205	2.229107	3.965155
	Std .Error	0.158499	0.551941	1.9302	1.286975	2.289283
72 h
	Replicate 1	9.40919	21.49891	28.06345	37.85558	42.314
	Replicate 2	9.570592	20.44818	31.09242	38.15126	40.21457
	Replicate 3	11.54846	23.59998	32.00287	33.20803	44.60169
	Mean	10.17608	21.84902	30.38625	36.40496	42.37675
	Std. Devi	1.191252	1.604804	2.062465	2.772566	2.194235
	Std .Error	0.68777	0.926534	1.190765	1.600742	1.266842
96 h
	Replicate 1	15.25995	26.74028	32.54746	41.88361	45.39918
	Replicate 2	18.94925	25.97153	36.25578	37.63759	46.94324
	Replicate 3	18.13375	28.40441	33.63262	40.37854	51.41485
	Mean	17.44765	27.03874	34.14529	39.96658	47.91909
	Std. Devi	1.937983	1.243599	1.906574	2.152779	3.124307
	Std .Error	1.118895	0.717992	1.100761	1.242907	1.80382
